# Supplementary material for: Albinism and Blood Cell Profile: The Peculiar Case of Asinara Donkeys
Source: Animals (Basel). 2024 Sep 11;14(18):2641. doi: 10.3390/ani14182641 (PMC11429210; doi:10.3390/ani14182641)
Supplement: Supplementary file 1 [file animals-14-02641-s001.zip]

Archive with 1 entries (1 files):
- animals-3196459-supplementary.xlsx
