# Supplementary material for: Albinism and Blood Cell Profile: The Peculiar Case of Asinara Donkeys
Source: Animals (Basel). 2024 Sep 11;14(18):2641. doi: 10.3390/ani14182641 (PMC11429210; doi:10.3390/ani14182641)
Supplement: Supplementary file 1 [file animals-14-02641-s001.zip › animals-3196459-supplementary.xlsx]

## Sheet: Ematologia
	Prelievo asini Pilo 25-06-2024
	ID	Sesso VERIFICARE	Razza	Anno di nascita	Età	Tempo prelievo	Peso (kg)	BCS (1-9)	MCS (1-5)	WBC (10^9 L)	Neu (109/L)	Lym (109/L)	Mon (109/L)	Eos (109/L)	Bas (10^9/L)	Neu	Lym	Mon	Eos	Bas	RBC (1012/L)	HGB (g/L)	HCT (%)	MCV (fL)	MCH (pg)	MCHC (g/L)	RDW-CV	RDW-SD (fL)	PLT (109/L)	MPV (fL)	PDW	PCT (mL/L)	Eventuali messaggi della macchina
	1	1	1			1				9.49	5.37	2.48	0.25	1.36	0.03	0.565	0.262	0.027	0.143	0.003	2.8	71	0.183	65.3	25.4	388	0.176	41.7	378	5.5	15.2	2.07	Macrocitosi, anemia (messaggio RBC)
	2	1	1			1				13.05	6.64	4.36	0.73	1.26	0.06	0.509	0.334	0.056	0.097	0.004	3.46	81	0.221	64	23.4	366	0.186	43.8	451	5.4	15	2.46	Anemia (messaggio RBC)
	3	1	2			1				15.43	3.31	10.95	0.63	0.51	0.03	0.215	0.71	0.04	0.033	0.002	5.75	106	0.289	50.4	18.5	366	0.21	39.6	446	5.5	15.1	2.44	Leucocitosi, linfocitosi (messaggio WBC)
	4	1	2			1				12.94	4.58	7.12	0.45	0.77	0.02	0.354	0.55	0.035	0.059	0.002	3.85	84	0.224	58.2	21.7	373	0.183	39.3	451	5.4	15	2.43	Anemia (messaggio RBC)
	5	1	1			1				14.79	8.27	4.78	0.46	1.24	0.04	0.56	0.323	0.031	0.084	0.002	3.98	88	0.232	58.4	22	377	0.185	39.2	449	5.8	14.9	2.58	Leucocitosi (messaggio WBC), anemia (messaggio RBC)
	6	1	1			1				11.05	1.7	7.35	0.49	1.49	0.02	0.154	0.665	0.045	0.134	0.002	3.57	79	0.209	58.6	22	376	0.201	43.4	538	5.3	15.1	2.83	Neutropenia, linfocitosi, eosinofilia (messaggio RBC), anemia (messaggio RBC)
	7	1	2			1				12.23	6.05	4.19	0.48	1.48	0.03	0.495	0.343	0.039	0.12	0.003	3.64	82	0.221	60.6	22.5	371	0.183	40.6	481	5.2	14.9	2.5	Eosinofilia (messaggio WBC), anemia (messaggio (RBC)
	8	1	2			1				11.5	2.99	7.42	0.4	0.66	0.03	0.26	0.645	0.035	0.057	0.003	6.32	120	0.328	51.9	19	366	0.211	41	389	5	15	1.93	Linfocitosi (messaggio WBC)
	9	1	2			1				18.39	6.62	10.67	0.76	0.3	0.04	0.36	0.58	0.042	0.016	0.002	5.87	94	0.255	43.5	16	367	0.227	36.9	458	5.1	14.8	2.36	Leucocitosi, linfocitosi (messaggio WBC), anemia (messaggio RBC)
	10	2	1			1				9.14	5.29	2.37	0.42	1.05	0.01	0.578	0.259	0.046	0.115	0.002	5.72	126	0.339	59.4	22	370	0.198	43.4	285	5	15.2	1.42
	11	2	2			1				13.36	2.62	9.77	0.46	0.49	0.02	0.196	0.732	0.035	0.036	0.001	5.84	105	0.29	49.8	18	361	0.218	40.3	383	5.6	14.9	2.14	Linfocitosi (messaggio WBC)
	12	1	1			1				16.68	7.05	7.58	0.85	1.13	0.07	0.423	0.455	0.051	0.067	0.004	3.95	90	0.248	62.9	22.8	363	0.186	42.8	503	5.6	14.9	2.79	Leucocitosi, linfocitosi (messaggio WBC), anemia (messaggio RBC)
	13	1	2			1				12.6	4.69	6.23	0.72	0.93	0.03	0.373	0.494	0.057	0.074	0.002	4.64	96	0.262	56.4	20.6	366	0.196	40.7	388	5.7	15.3	2.22	Anemia (messaggio RBC)
	14	2	2			1				15.12	5.88	7.83	0.61	0.77	0.07	0.389	0.518	0.04	0.051	0.002	5.59	120	0.333	59.5	21.5	362	0.204	45.1	320	5.3	15.4	1.71	Leucocitosi, linfocitosi (messaggio WBC)
	15	1	1			1				8.06	4.12	2.95	0.38	0.59	0.02	0.511	0.366	0.047	0.073	0.003	3.13	72	0.2	64	22.9	358	0.193	45.2	533	5.1	15.2	2.71	Anemia (messaggio RBC)
										INTERVALLI DI RIFERIMENTO
										WBC (10^9 L)	Neu # (10^9/L)	Lym # (10^9/L)	Mon # (10^9/L)	Eos # (10^9/L)	Bas # (10^9/L)	Neu %	Lym %	Mon %	Eos %	Bas %	RBC (10^12/L)	HGB (g/L)	HCT	MCV (fL)	MCH (pg)	MCHC (g/L)	RDW-CV	RDW-SD (fL)	PLT (10^9/L)	MPV (fL)	PDW	PCT (mL/L)
										5,00 - 12,00	2,18 - 6,96	1,32 - 5,86	0,05 - 0,92	0,01 - 1,00	0,00 - 0,12	0,380 - 0,700	0,250 - 0,620	0,010 - 0,080	0,001 - 0,080	0,000 - 0,012	5,30 - 10,50	100 - 170	0,300 - 0,490	37,0 - 59,0	13,5 - 19,5	300 - 380	0,195 - 0,250	35,5 - 45,8	90 - 360	5,5 - 8,0	12,0 - 17,5	0,50 - 2,60

## Sheet: Legenda
	ID	Nome	Razza	Tempo prelievo	Anno di nascita	Età	Peso (kg)	BCS (1-9)	MCS (1-5)
	1	Grigia faina	Asino sardo (1)	25/06/2024 (1)
	2	grigia 007	Asino sardo (1)	25/06/2024 (1)
	3	Asinara	Asino asinara (2)	25/06/2024 (1)
	4	Asinara Calarighe	Asino asinara (2)	25/06/2024 (1)
	5	Grigia tinnura	Asino sardo (1)	25/06/2024 (1)
	6	Grigia	Asino sardo (1)	25/06/2024 (1)
	7	Asinara quirra	Asino asinara (2)	25/06/2024 (1)
	8	asinara filindeu	Asino asinara (2)	25/06/2024 (1)
	9	asinara lanaitho	Asino asinara (2)	25/06/2024 (1)
	10	grigio onofri	Asino sardo (1)	25/06/2024 (1)
	11	asinara fisietto	Asino asinara (2)	25/06/2024 (1)
	12	grigia lavatrice as	Asino sardo (1)	25/06/2024 (1)
	13	Asinara f	Asino asinara (2)	25/06/2024 (1)
	14	asinara m filand	Asino asinara (2)	25/06/2024 (1)
	15	Grigia f	Asino sardo (1)	25/06/2024 (1)
